# Supplementary material for: Generation of digital patients for the simulation of tuberculosis with UISS-TB
Source: BMC Bioinformatics. 2020 Dec 14;21(Suppl 17):449. doi: 10.1186/s12859-020-03776-z (PMC7733699; doi:10.1186/s12859-020-03776-z)
Supplement: Supplementary file 1 — Additional file 1: Profile traces. [file 12859_2020_3776_MOESM1_ESM.csv]

Profile	strain	Th1	Th2	IGg	TC	IL1	IL2	IL10	IL12	IL17	IL23	IFN1A	IFN1B	IFNG	TNF	LXA4	PGE2	VD	Treg	Age	BMI	MtbSputum
1	0.42	50	41	240.63	560	114.85	434.24	263.39	235.19	332.18	405.51	74.78	102.63	25.78	116.57	0.94	1.03	49.35	98	35	21.4	15
1	0.26	53	51	248.5	556	108.18	451.74	278.26	220.67	339.26	369.75	66.92	107.85	23.81	130.94	2.32	1.18	51.15	93	35	21.4	15
1	0.53	45	47	235.82	559	114.91	425.47	265	237.32	326.41	400.58	75.09	95.62	17.25	118.51	0.51	0.33	43.32	96	35	21.4	15
1	0.16	45	41	255.97	521	101.93	434.07	241.21	245.41	327.75	380.9	68.61	94.13	16.21	118.54	0.63	1.08	51.37	100	35	21.4	15
1	0.32	44	47	234.77	573	121.06	398.73	255.66	229.35	360.07	361.57	59.29	93.6	15.7	118.43	1.36	0.77	44.74	88	35	21.4	15
1	0.05	43	45	257.18	542	113.11	434.1	293	247.38	348.31	384.14	66.05	100.12	26.08	124.96	2.15	0.66	50.53	89	35	21.4	15
1	0.28	46	43	242.43	566	110.05	428.77	248.36	253.13	351.97	370.06	67.99	99.96	18.39	130.99	1.18	0.65	52.73	85	35	21.4	15
1	0.24	48	44	241.27	547	108.88	428.87	270.27	218.44	336.96	377.9	67.43	92.87	17.32	132.2	0.81	1.08	46.41	96	35	21.4	15
1	0.42	52	44	234.84	580	122.36	436.97	254.57	213.33	322.86	401.3	68.87	95.86	25.89	127.12	1.03	0.86	46.24	97	35	21.4	15
1	0.07	54	46	232.98	551	112.33	454.98	255.3	258.74	353.47	365.74	71.72	100.67	19.86	129.68	2.28	0.51	48.65	95	35	21.4	15
1	0.46	41	41	246.04	545	109.21	435.4	259.79	233.23	333.51	397.97	82.91	99.16	14.64	122.73	0.88	0.67	47.89	89	35	21.4	15
1	0.27	45	40	248.67	553	111.22	456.61	284.16	245.35	349.26	366.94	65.88	97.89	20.3	117.8	0.89	0.48	48.57	86	35	21.4	15
1	0.48	37	46	233.9	551	106.28	416.01	273.58	246.32	336.48	422.61	73.27	94.88	20.05	124.74	1.18	1.07	51.81	98	35	21.4	15
1	0.28	40	38	264.02	526	114.11	443.75	267.52	241.59	313.04	391.89	63.44	108.9	21.96	120.26	1.34	0.82	52.34	103	35	21.4	15
1	0.36	39	50	219.34	556	97.09	431.69	270.36	250.7	354.3	387.33	52.23	80.66	20.78	117.46	1.47	0.46	46.4	96	35	21.4	15
2	0.6187	57	48	245.6951	548	116.3018	472.2366	229.9912	238.0699	371.7646	390.1893	85.9082	105.0534	17.5586	137.7838	1.4348	0.9879	54.5083	110	45	28.2	502
2	0.4624	54	53	264.628	543	116.8035	448.8479	275.2162	272.1319	337.3352	416.3568	99.9367	102.8536	25.2923	110.9688	1.4124	1.1374	50.8675	97	45	28.2	502
2	0.554	52	55	266.6574	556	116.7078	456.1272	259.6783	257.8278	356.9908	412.969	68.6122	109.0753	22.8409	124.9686	1.6519	0.8129	59.2261	95	45	28.2	502
2	0.8142	52	49	251.1725	543	118.9362	442.779	239.7735	253.733	342.7574	407.4904	75.6729	113.0997	16.5068	137.0896	1.2892	1.1049	49.477	117	45	28.2	502
2	0.6776	46	49	252.1974	569	122.7778	449.1695	264.6132	247.5026	339.0404	395.9351	78.8865	90.5708	21.8301	144.06	1.7039	0.9819	54.5514	101	45	28.2	502
2	0.9652	44	56	251.3301	560	108.7364	420.9346	259.6446	248.993	357.108	396.9486	69.0865	88.9191	18.667	131.5753	1.5734	0.9399	51.8893	106	45	28.2	502
2	0.6401	54	48	262.5805	583	128.9651	456.1598	238.5764	222.2004	361.2846	393.1906	73.3275	109.545	27.4593	152.7096	2.523	1.0465	54.6857	99	45	28.2	502
2	0.4374	50	49	245.9932	578	111.6004	449.3985	249.4185	254.8341	357.4179	396.6351	66.6091	117.9008	23.7659	151.0711	1.1812	1.2878	50.1129	103	45	28.2	502
2	0.6327	55	46	245.7148	544	131.8053	469.113	256.0913	250.4963	382.8656	383.147	91.2057	102.6895	18.1161	137.045	1.3206	0.7128	54.1222	105	45	28.2	502
2	0.8155	57	52	256.8259	584	122.5123	447.0351	235.3934	271.7277	359.6895	388.3386	88.3845	119.8723	26.3435	140.946	2.3484	1.4238	56.0503	110	45	28.2	502
2	0.232	53	64	261.5304	595	123.9448	460.9776	272.095	229.9727	322.3067	399.4137	61.7282	113.0277	26.5283	140.5323	1.3151	1.1949	52.0851	100	45	28.2	502
2	0.5415	50	53	261.6353	550	118.0145	458.4907	243.9157	269.0965	362.5812	372.0762	87.7393	105.0846	33.3948	140.3619	1.9388	1.1083	56.4135	106	45	28.2	502
2	0.3821	48	56	248.9425	544	114.5832	456.5265	265.6353	242.943	329.7108	382.5523	83.0109	96.1042	27.4029	109.388	0.6999	0.871	44.5216	90	45	28.2	502
2	0.4291	43	54	261.8916	553	120.8699	449.5801	264.158	245.6397	335.4939	394.8395	74.5173	111.1952	22.8594	141.5379	1.8693	1.2054	58.2237	98	45	28.2	502
2	0.6252	51	52	238.8769	591	132.0752	464.5147	268.8055	254.9908	382.0387	410.1054	75.1406	108.0063	26.3623	132.6957	1.8785	1.057	63.0285	100	45	28.2	502
3	0.8495	57	54	287.994	602	119.1436	475.0182	238.7603	246.8948	339.8826	405.7787	64.0314	118.9124	33.7502	137.4532	1.5281	1.4808	53.4623	120	55	31.8	910
3	1.2193	60	60	268.9653	577	125.4249	465.2829	228.2139	245.432	373.0642	403.7128	92.3926	113.0615	30.8796	136.3685	2.4923	1.0512	61.1263	108	55	31.8	910
3	0.9051	43	51	260.6577	553	128.7201	440.9665	256.4421	252.8345	367.3873	402.7554	80.4159	103.8131	31.8099	131.7857	1.0373	1.428	48.6611	100	55	31.8	910
3	0.5755	53	54	283.41	606	114.2638	461.0668	250.7963	223.727	364.8207	410.6536	73.6757	103.593	25.3978	142.2855	1.8717	1.5294	61.6278	108	55	31.8	910
3	0.8276	68	51	270.693	597	114.7672	467.8294	232.4049	235.6757	364.7022	411.0025	67.8924	109.4012	17.3206	148.4047	1.8791	0.9833	59.3449	96	55	31.8	910
3	0.9162	50	47	267.622	550	117.8529	443.1049	249.6274	256.118	347.4409	430.54	81.9293	108.1496	27.0053	122.3322	1.3017	0.9795	52.6007	100	55	31.8	910
3	0.7979	50	50	267.8027	581	129.3221	469.7418	252.5289	237.6067	367.8189	407.1292	79.4055	111.7475	23.211	160.2949	1.5787	1.0737	66.1056	95	55	31.8	910
3	0.9041	47	66	273.5664	583	129.5862	426.3978	244.3948	247.9037	361.2505	398.7202	80.45	106.3807	34.7024	150.3283	2.1045	1.093	54.6082	106	55	31.8	910
3	0.7499	47	53	275.6502	530	126.8597	478.5373	250.2489	225.8979	357.2289	438.7843	76.0234	108.7473	30.1126	130.9777	1.7454	1.2498	53.6928	97	55	31.8	910
3	0.4395	55	49	264.6722	571	121.579	437.5143	262.1906	247.0278	370.9373	410.3485	86.4744	99.5161	29.5199	147.3134	1.8509	1.6804	58.7846	96	55	31.8	910
3	0.7302	56	69	257.2326	554	126.4491	487.1695	255.4632	260.905	380.7021	408.015	64.3812	111.5019	33.0409	146.1485	2.024	1.2017	54.3149	107	55	31.8	910
3	1.1975	59	64	248.7529	577	116.7532	455.2822	240.2669	276.4638	361.6006	436.0365	82.5494	105.809	24.7943	126.7458	2.3496	1.0194	44.4316	114	55	31.8	910
3	0.9503	50	65	267.0917	576	117.3863	459.8031	264.6129	275.8233	384.1251	441.0616	82.6482	113.961	31.9403	146.9103	2.3704	1.2844	54.5314	117	55	31.8	910
3	0.6644	49	51	260.6521	554	114.8917	440.4874	235.5756	258.2765	367.2242	427.2078	82.5551	95.4178	30.376	138.9037	1.6078	1.6171	48.5164	109	55	31.8	910
3	0.7169	54	60	268.5113	620	136.683	433.9169	254.2739	249.4623	354.4264	411.0344	80.3577	109.3261	31.6837	142.4344	1.6206	1.0804	53.565	103	55	31.8	910
